# Supplementary material for: Symbioflor2® Escherichia coli Genotypes Enhance Ileal and Colonic Gene Expression Associated with Mucosal Defense in Gnotobiotic Mice
Source: Microorganisms. 2020 Apr 3;8(4):512. doi: 10.3390/microorganisms8040512 (PMC7232167; doi:10.3390/microorganisms8040512)
Supplement: Supplementary file 1 [file microorganisms-08-00512-s001.zip]

Archive with 5 entries (5 files):
- Additional Table1 V2.0 20200326_corrected.docx
- sup Figure1_V2.0 20200326_corrected .pptx
- Sup Table 2 and 3_V2.0 20200326.xlsx
- Sup Table 4 ileum_V2.0 20200326.xlsx
- Sup Table 5 colon_V2.0 20200326_corrected.xlsx
