# Supplementary material for: Symbioflor2® Escherichia coli Genotypes Enhance Ileal and Colonic Gene Expression Associated with Mucosal Defense in Gnotobiotic Mice
Source: Microorganisms. 2020 Apr 3;8(4):512. doi: 10.3390/microorganisms8040512 (PMC7232167; doi:10.3390/microorganisms8040512)
Supplement: Supplementary file 1 [file microorganisms-08-00512-s001.zip › Sup Table 2 and 3_V2.0 20200326.xlsx]

## Sheet: Sup Table2 ileum
		Supplemental Table 2. TaqMan® OpenArray® Real-Time PCR Custom Assays Format of the ileum
Gene	Assay ID	Name	Information	Function
Ano10	Mm00661819_m1	anoctamin 10	inhibits anion conductance	transporter
Ano6	Mm00614693_m1	anoctamin 6	Small-conductance calcium-activated nonselective cation (SCAN) channel	transporter
Aqp1	Mm01326466_m1	aquaporin 1	potassium ion transmembrane transporter activity and water transmembrane transporter activity	transporter
Aqp11	Mm00613023_m1	aquaporin 11	Exhibits water channel activity	transporter
Aqp3	Mm01208559_m1	aquaporin 3	redicted to have glycerol channel activity; urea transmembrane transporter activity; and water channel activity	transporter
Aqp7	Mm00431839_m1	aquaporin 7	Predicted to have glycerol channel activity; urea channel activity; and water channel activity	transporter
Cftr	Mm00445197_m1	cystic fibrosis transmembrane conductance regulator	transport of chloride ions. May regulate bicarbonate secretion and salvage in epithelial cells	transporter
Clca4a	Mm01614382_m1	chloride channel accessory 4A	Exhibits chloride channel activity and ligand-gated ion channel activity	transporter
Slc11a2	Mm00435363_m1	solute carrier family 11 (proton-coupled divalent metal ion transporters), member 2	proton transmembrane transporter activity	transporter
Slc12a2	Mm01265951_m1	solute carrier family 12, member 2	sodium:potassium:chloride symporter activity	transporter
Slc15a3	Mm00491666_m1	solute carrier family 15, member 3	oligopeptide transmembrane transporter activity	transporter
Slc23a1	Mm00495520_m1	solute carrier family 23 (nucleobase transporters), member 1	L-ascorbic acid transmembrane transport	transporter
Slc25a11	Mm00452509_m1	solute carrier family 25 (mitochondrial carrier oxoglutarate carrier), member 11	oxoglutarate:malate antiporter activity	transporter
Slc25a44	Mm00618558_m1	solute carrier family 25, member 44	transmembrane transporter activity	transporter
Slc25a5	Mm00846873_g1	Solute Carrier Family 25 Member 5		transporter
Slc27a2	Mm00449517_m1	solute carrier family 27 (fatty acid transporter), member 2	fatty acid ligase activity and lipid transporter activity	transporter
Slc2a5	Mm00600311_m1	solute carrier family 2 (facilitated glucose transporter), member 5	fructose transmembrane transporter activity	transporter
Slc5a11	Mm00461434_m1	solute carrier family 5 (sodium/glucose cotransporter), member 11	glucose:sodium symporter activity	transporter
Slc5a4b	Mm00452283_m1	solute carrier family 5 (neutral amino acid transporters, system A), member 4b	carbohydrate:cation symporter activity.	transporter
Slc7a1	Mm01219063_m1	solute carrier family 7 (cationic amino acid transporter, y+ system), member 1	arginine transmembrane transporter activity	transporter
Slc7a7	Mm00448764_m1	solute carrier family 7 (cationic amino acid transporter, y+ system), member 7	amino acid transmembrane transporter activity	transporter
Slc7a8	Mm01318974_m1	solute carrier family 7 (cationic amino acid transporter, y+ system), member 8	L-amino acid transmembrane transporter activity	transporter
Slc9a1	Mm00444270_m1	solute carrier family 9 (sodium/hydrogen exchanger), member 1	sodium:proton antiporter activity	transporter
Ang4	Mm01315577_s1	angiogenin-4	anti-microbial peptide	antimicrobial peptides
Lyz1	Mm00657323_m1	lysozyme 1	Involved in defense response to Gram-negative bacterium and defense response to Gram-positive bacterium	antimicrobial peptides
Lyz2	Mm01612741_m1	lysozyme 2	Involved in defense response to Gram-negative bacterium and defense response to Gram-positive bacterium	antimicrobial peptides
Mmp7	Mm00487724_m1	matrix metallopeptidase 7	Exhibits peptidase activity	antimicrobial peptides
Pla2g16	Mm01231746_m1	phospholipase A2, group XVI	phospholipase	antimicrobial peptides
Pla2g2a	Mm00448160_m1	phospholipase A2, group IIA (platelets, synovial fluid)	phospholipase	antimicrobial peptides
Pla2g6	Mm01299491_m1	phospholipase A2, group VI	phospholipase	antimicrobial peptides
Reg1	Mm00485651_m1	regenerating islet-derived 1	antimicrobial peptides	antimicrobial peptides
Reg3b	Mm00440616_g1	regenerating islet-derived 3 beta	antimicrobial peptides	antimicrobial peptides
Reg3g	Mm00441127_m1	regenerating islet-derived 3 gamma	antimicrobial peptides	antimicrobial peptides
Reg4	Mm00471115_m1	regenerating islet-derived family, member 4	antimicrobial peptides	antimicrobial peptides
S100a6	Mm00771682_g1	S100 calcium binding protein A6	antimicrobial peptides	antimicrobial peptides
S100a8	Mm01220132_g1	S100 calcium binding protein A8 (calgranulin A)	antimicrobial peptides	antimicrobial peptides
S100a9	Mm00656925_m1	S100 calcium binding protein A9 (calgranulin B)	antimicrobial peptides	antimicrobial peptides
Apaf1	Mm01223701_m1	apoptotic peptidase activating factor 1	cysteine-type endopeptidase activator activity involved in apoptotic process	cell proliferation and differenciation
Axin2	Mm00443610_m1	axin2	Inhibitor of the Wnt signaling pathway. Down-regulates beta-catenin.	cell proliferation and differenciation
Bmp1	Mm00802220_m1	bone morphogenetic protein 1	metalloendopeptidase activity	cell proliferation and differenciation
Ccna2	Mm00438063_m1	cyclin A2	cellular cycle	cell proliferation and differenciation
Ccnd1	Mm00432359_m1	cyclin D1	cellular cycle	cell proliferation and differenciation
Ccne1	Mm01266311_m1	cyclin E1	cellular cycle	cell proliferation and differenciation
Cdc25a	Mm00483162_m1	cell division cycle 25A	cellular cycle	cell proliferation and differenciation
Cdc25b	Mm00499136_m1	cell division cycle 25B	cellular cycle	cell proliferation and differenciation
Cdk4	Mm00726334_s1	cyclin-dependent kinase 4	Exhibits cyclin binding activity and cyclin-dependent protein serine/threonine kinase activity	cell proliferation and differenciation
Cebpb	Mm00843434_s1	CCAAT/enhancer binding protein (C/EBP), beta	Exhibits several functions, including DNA-binding transcription activator activity, RNA polymerase II-specific	cell proliferation and differenciation
Ddx5	Mm00833270_gH	DEAD (Asp-Glu-Ala-Asp) box polypeptide 5	Exhibits RNA binding activity; promoter-specific chromatin binding activity; and transcription coregulator activity	cell proliferation and differenciation
E2f1	Mm00432939_m1	E2F transcription factor 1	Exhibits DNA binding activity; DNA-binding transcription factor activity; and transcription factor binding activity	cell proliferation and differenciation
Fgfbp1	Mm00456064_s1	fibroblast growth factor binding protein 1	Exhibits fibroblast growth factor binding activity	cell proliferation and differenciation
Fos	Mm00487425_m1	FBJ osteosarcoma oncogene	regulators of cell proliferation, differentiation, and transformation	cell proliferation and differenciation
Hnf1a	Mm00493434_m1	HNF1 homeobox A	Exhibits several functions, including DNA-binding transcription factor activity; RNA polymerase II proximal promoter sequence-specific DNA binding activity	cell proliferation and differenciation
Igfbp3	Mm01187817_m1	insulin-like growth factor binding protein 3	Exhibits fibronectin binding activity and insulin-like growth factor binding activity	cell proliferation and differenciation
Jun	Mm00495062_s1	jun proto-oncogene	regulators of cell proliferation, differentiation, and transformation	cell proliferation and differenciation
Klf4	Mm00516104_m1	Kruppel-like factor 4	DNA-binding transcription activator activity	cell proliferation and differenciation
Klf5	Mm00456521_m1	Kruppel-like factor 5	regulators of cell proliferation, differentiation, and transformation	cell proliferation and differenciation
Krt20	Mm00508106_m1	keratin 20		cell proliferation and differenciation
Lgr5	Mm00438890_m1	leucine rich repeat containing G protein coupled receptor 5	Exhibits transmembrane signaling receptor activity	cell proliferation and differenciation
Lrp1	Mm00464608_m1	low density lipoprotein receptor-related protein 1	Exhibits calcium ion binding activity and cargo receptor activity	cell proliferation and differenciation
Mki67	Mm01278617_m1	antigen identified by monoclonal antibody Ki 67	cell proliferation	cell proliferation and differenciation
Myc	Mm00487804_m1	myelocytomatosis oncogene	oncogene	cell proliferation and differenciation
Mylk	Mm00653039_m1	myosin, light polypeptide kinase	Exhibits enzyme binding activity	cell proliferation and differenciation
Pcna	Mm00448100_g1	proliferating cell nuclear antigen	Exhibits enzyme binding activity and transcription factor binding activity	cell proliferation and differenciation
Pofut1	Mm00475567_m1	protein O-fucosyltransferase 1	Predicted to have peptide-O-fucosyltransferase activity	cell proliferation and differenciation
Sox2	Mm03053810_s1	SRY (sex determining region Y)-box 2	DNA-binding transcription factor activity	cell proliferation and differenciation
Sprr1a	Mm01962902_s1	small proline-rich protein 1A		cell proliferation and differenciation
Sprr2a1	Mm00845122_s1	small proline-rich protein 2A1	Predicted to be a structural constituent of cytoskeleton	cell proliferation and differenciation
Trp53	Mm01731290_g1	transformation related protein 53		cell proliferation and differenciation
Ascl2	Mm01268891_g1	achaete-scute complex homolog 2 (Drosophila)	Exhibits sequence-specific DNA binding activity. Predicted to contribute to DNA-binding transcription factor activity	cellular signalling
Cox18	Mm01344766_m1	cytochrome c oxidase assembly protein 18	cytochrome-c oxidase activity	cellular signalling
Cox7a2	Mm00438299_m1	cytochrome c oxidase subunit 7A2	cytochrome-c oxidase activity	cellular signalling
Cox8a	Mm02342396_g1	cytochrome c oxidase subunit 8A	cytochrome-c oxidase activity	cellular signalling
Igf2bp2	Mm00805575_m1	insulin-like growth factor 2 mRNA binding protein 2	Predicted to be involved in mRNA transport and regulation of translation	cellular signalling
Mmp15	Mm00485062_m1	matrix metallopeptidase 15	Predicted to have metalloendopeptidase activity	cellular signalling
Nab1	Mm01257272_m1	Ngfi-A binding protein 1	Exhibits transcription factor binding activity	cellular signalling
Nat8	Mm00517808_m1	N-acetyltransferase 8 (GCN5-related)	cysteine-S-conjugate N-acetyltransferase activity	cellular signalling
Ogt	Mm00507317_m1	O-linked N-acetylglucosamine (GlcNAc) transferase (UDP-N-acetylglucosamine:polypeptide-N-acetylglucosaminyl transferase)	Exhibits protein O-GlcNAc transferase activity	cellular signalling
Plaa	Mm01256059_m1	phospholipase A2, activating protein	Exhibits phospholipase A2 activator activity	cellular signalling
Rorc	Mm01261022_m1	RAR-related orphan receptor gamma	Related Orphan Receptor	cellular signalling
Stat1	Mm01257286_m1	signal transducer and activator of transcription 1	DNA-binding transcription factor activity	cellular signalling
Stat6	Mm01160477_m1	signal transducer and activator of transcription 6	DNA-binding transcription factor activity	cellular signalling
Cyp2c55	Mm00472168_m1	cytochrome P450, family 2, subfamily c, polypeptide 55	cytochrome	detoxication
Cyp2d26	Mm00472520_m1	cytochrome P450, family 2, subfamily d, polypeptide 26	cytochrome	detoxication
Cyp3a13	Mm00484110_m1	cytochrome P450, family 3, subfamily a, polypeptide 13	cytochrome	detoxication
Cyp4b1	Mm00484138_m1	cytochrome P450, family 4, subfamily b, polypeptide 1	cytochrome	detoxication
Cyp4f14	Mm00491623_m1	cytochrome P450, family 4, subfamily f, polypeptide 14	cytochrome	detoxication
Cyp4v3	Mm00530567_m1	cytochrome P450, family 4, subfamily v, polypeptide 3	cytochrome	detoxication
Gpx2	Mm00850074_g1	glutathione peroxidase 2	Exhibits glutathione peroxidase activity	detoxication
Gss	Mm00515065_m1	glutathione synthetase	Exhibits glutathione synthase activity	detoxication
Gsta4	Mm00494803_m1	glutathione S-transferase, alpha 4	glutathione transferase	detoxication
Gstm2	Mm00725711_s1	glutathione S-transferase, mu 2	Exhibits glutathione transferase activity and protein homodimerization activity	detoxication
Gstm6	Mm00656783_gH	glutathione S-transferase, mu 6	Predicted to have glutathione transferase activity. Predicted to be involved in glutathione metabolic process	detoxication
Gstp1	Mm04213618_gH	glutathione S-transferase, pi 1	Exhibits JUN kinase binding activity; glutathione transferase activity; and kinase regulator activity	detoxication
Gstt1	Mm00492506_m1	glutathione S-transferase, theta 1	Exhibits glutathione transferase activity. Involved in glutathione metabolic process	detoxication
Nqo1	Mm01253561_m1	NAD(P)H dehydrogenase, quinone 1	NAD(P)H dehydrogenase	detoxication
Nqo2	Mm01332867_m1	NAD(P)H dehydrogenase, quinone 2	NAD(P)H dehydrogenase	detoxication
Ugt1a1	Mm02603337_m1	UDP glucuronosyltransferase 1 family, polypeptide A1	glucuronosyltransferase activity	detoxication
Ugt2b36	Mm01615926_m1	UDP glucuronosyltransferase 2 family, polypeptide B36	glucuronosyltransferase activity	detoxication
Ugt2b5	Mm01623253_s1	UDP glucuronosyltransferase 2 family, polypeptide B5	glucuronosyltransferase activity.	detoxication
Areg	Mm01354339_m1	amphiregulin	Ligand of the EGF receptor/EGFR. Autocrine growth factor.	growth factor
Egfr	Mm00433023_m1	epidermal growth factor receptor	Exhibits epidermal growth factor binding activity and epidermal growth factor-activated receptor activity	growth factor
Egr1	Mm00656724_m1	early growth response 1	transcriptional regulator. The products of target genes it activates are required for differentitation and mitogenesis.	growth factor
Eng	Mm00468252_m1	endoglin	Exhibits protein homodimerization activity and transforming growth factor beta binding activity	growth factor
Ghr	Mm00439093_m1	growth hormone receptor	Exhibits growth hormone receptor activity and peptide hormone binding activity	growth factor
Insr	Mm01211875_m1	insulin receptor	insulin-like growth factor binding activity	growth factor
Nrtn	Mm03024002_m1	neurturin	Exhibits growth factor activity.	growth factor
Nlrp3	Mm00840904_m1	NLR family, pyrin domain containing 3	inflammasome component	inflammasome
Nlrp6	Mm00460229_m1	NLR family, pyrin domain containing 6	inflammasome component	inflammasome
Nlrp9b	Mm01312681_g1	NLR family, pyrin domain containing 9B	Involved in defense response to other organism	inflammasome
Ccl19	Mm00839967_g1	chemokine (C-C motif) ligand 19	chemokine	inflammatory and immunological responses
Ccl25	Mm00436443_m1	chemokine (C-C motif) ligand25	chemokine	inflammatory and immunological responses
Ccl3	Mm00441259_g1	chemokine (C-C motif) ligand 3	chemokine	inflammatory and immunological responses
Ccl6	Mm01302419_m1	chemokine (C-C motif) ligand 6	chemokine	inflammatory and immunological responses
Cd55	Mm00438377_m1	CD55 molecule, decay accelerating factor for complement	Involved in regulation of complement activation	inflammatory and immunological responses
Cxcl10	Mm00445235_m1	chemokine (C-X-C motif) ligand 10	chemokine	inflammatory and immunological responses
Gata3	Mm00484683_m1	GATA binding protein 3	Transcriptional activator which binds to the enhancer of the T-cell receptor alpha and delta genes	inflammatory and immunological responses
Gpr35	Mm01973686_s1	G protein-coupled receptor 35	Predicted to have C-X-C chemokine receptor activity	inflammatory and immunological responses
Ifng	Mm99999071_m1	interferon gamma	cytokine	inflammatory and immunological responses
Il10	Mm01288386_m1	interleukin 10	cytokine	inflammatory and immunological responses
Il10ra	Mm00434151_m1	interleukin 10 receptor, alpha	interleukin-10 binding activity and interleukin-10 receptor activity	inflammatory and immunological responses
Il12a	Mm00434169_m1	interleukin 12a	cytokine	inflammatory and immunological responses
Il12b	Mm01288989_m1	interleukin 12b	cytokine	inflammatory and immunological responses
Il17d	Mm01313472_m1	interleukin 17D	cytokine	inflammatory and immunological responses
Il17ra	Mm00434214_m1	interleukin 17 receptor A	Exhibits signaling receptor binding activity	inflammatory and immunological responses
Il17rc	Mm00506606_m1	interleukin 17 receptor C	Exhibits signaling receptor binding activity	inflammatory and immunological responses
Il18	Mm00434226_m1	;interleukin 18	cytokine	inflammatory and immunological responses
Il1b	Mm01336189_m1	interleukin 1 beta	cytokine	inflammatory and immunological responses
Il22	Mm00444241_m1	interleukin 22;interleukin 10-related T cell-derived inducible factor beta	cytokine	inflammatory and immunological responses
Il23a	Mm00518984_m1	interleukin 23, alpha subunit p19	cytokine	inflammatory and immunological responses
Il2rb	Mm00434268_m1	interleukin 2 receptor, beta chain	Exhibits interleukin-2 binding activity	inflammatory and immunological responses
Il2rg	Mm00442885_m1	interleukin 2 receptor, gamma chain		inflammatory and immunological responses
Il33	Mm00505403_m1	interleukin 33	cytokine	inflammatory and immunological responses
Il3ra	Mm00434273_m1	interleukin 3 receptor, alpha chain	cytokine	inflammatory and immunological responses
Il4ra	Mm00439634_m1	interleukin 4 receptor, alpha	cytokine	inflammatory and immunological responses
Il6	Mm00446190_m1	interleukin 6	cytokine	inflammatory and immunological responses
Il6ra	Mm00439653_m1	interleukin 6 receptor, alpha	Exhibits interleukin-6 binding activity and interleukin-6 receptor activity	inflammatory and immunological responses
Lbp	Mm00493139_m1	lipopolysaccharide binding protein	microbial recognition	inflammatory and immunological responses
Lcn2	Mm01324470_m1	lipocalin 2	Exhibits iron ion binding activity	inflammatory and immunological responses
Mif	Mm01611157_gH	macrophage migration inhibitory factor	Exhibits cytokine activity	inflammatory and immunological responses
Mpo	Mm01298424_m1	myeloperoxidase	Exhibits peroxidase activity	inflammatory and immunological responses
Nfkbiz	Mm00600522_m1	nuclear factor of kappa light polypeptide gene enhancer in B cells inhibitor, zeta	Involved in T cell receptor signaling pathway	inflammatory and immunological responses
Nlrc5	Mm01243039_m1	NLR family, CARD domain containing 5	innate immune response; negative regulation of NF-kappaB transcription factor activity; and negative regulation of type I interferon-mediated signaling pathway	inflammatory and immunological responses
Nlrx1	Mm00617978_m1	NLR family member X1	egative regulation of cytokine production; and negative regulation of defense response	inflammatory and immunological responses
Oas1a	Mm00836412_m1	2'-5' oligoadenylate synthetase 1a	Interferon-induced, dsRNA-activated antiviral enzyme which plays a critical role in cellular innate antiviral response	inflammatory and immunological responses
Pglyrp1	Mm00437150_m1	peptidoglycan recognition protein 1	Predicted to have N-acetylmuramoyl-L-alanine amidase activity; peptidoglycan binding activity; and peptidoglycan receptor activity	inflammatory and immunological responses
Pigr	Mm00465049_m1	polymeric immunoglobulin receptor	polymeric immunoglobulin receptor	inflammatory and immunological responses
Prdx1	Mm01621996_s1	peroxiredoxin 1	natural killer cell mediated cytotoxicity	inflammatory and immunological responses
Ripk2	Mm00446816_m1	receptor (TNFRSF)-interacting serine-threonine kinase 2	caspase binding activity; protein domain specific binding activity; and protein homodimerization activity	inflammatory and immunological responses
Ripk3	Mm00444947_m1	receptor-interacting serine-threonine kinase 3	NF-kappaB-inducing kinase activity and protein serine/threonine kinase activity	inflammatory and immunological responses
Socs1	Mm00782550_s1	suppressor of cytokine signaling 1	cell surface receptor signaling pathway; regulation of alpha-beta T cell differentiation	inflammatory and immunological responses
Tap1	Mm00443188_m1	transporter 1, ATP-binding cassette, sub-family B (MDR/TAP)	MHC class I protein binding activity	inflammatory and immunological responses
Tff2	Mm00447491_m1	trefoil factor 2	CXCR4 chemokine receptor binding activity	inflammatory and immunological responses
Thpo	Mm00437040_m1	thrombopoietin	Lineage-specific cytokine affecting the proliferation and maturation	inflammatory and immunological responses
Tnf	Mm00443258_m1	tumor necrosis factor	cytokine	inflammatory and immunological responses
Alpi	Mm01285814_g1	Alkaline phosphatase	Alkaline phosphatase	intestinal barrier
B3gnt2	Mm00479497_s1	UDP-GlcNAc:betaGal beta-1,3-N-acetylglucosaminyltransferase 2	N-acetyllactosaminide beta-1,3-N-acetylglucosaminyltransferase activity and acetylgalactosaminyltransferase activity	intestinal barrier
B3gnt7	Mm00507533_m1	UDP-GlcNAc:betaGal beta-1,3-N-acetylglucosaminyltransferase 7		intestinal barrier
B4galt1	Mm00480752_m1	UDP-Gal:betaGlcNAc beta 1,4- galactosyltransferase, polypeptide 1	responsible for the synthesis of complex-type N-linked oligosaccharides in many glycoproteins	intestinal barrier
B4galt5	Mm00480147_m1	UDP-Gal:betaGlcNAc beta 1,4-galactosyltransferase, polypeptide 5		intestinal barrier
B4galt6	Mm00480045_m1	UDP-Gal:betaGlcNAc beta 1,4-galactosyltransferase, polypeptide 6		intestinal barrier
Cdh1	Mm01247357_m1	cadherin 1	cell-cell adhesion	intestinal barrier
Ceacam1	Mm04204476_m1	carcinoembryonic antigen-related cell adhesion molecule 1	Exhibits several functions, including signaling receptor binding activity	intestinal barrier
Cldn15	Mm00517635_m1	claudin 15	cell adhesion	intestinal barrier
Cldn18	Mm00517321_m1	claudin 18	cell adhesion	intestinal barrier
Cldn2	Mm00516703_s1	claudin 2	cell adhesion	intestinal barrier
Cldn3	Mm00515499_s1	claudin 3	cell adhesion	intestinal barrier
Cldn4	Mm00515514_s1	claudin 4	cell adhesion	intestinal barrier
Cldn7	Mm00516817_m1	claudin 7	cell adhesion	intestinal barrier
Cldn8	Mm00516972_s1	claudin 8	cell adhesion	intestinal barrier
Epcam	Mm00493214_m1	epithelial cell adhesion molecule	Predicted to have cadherin binding activity involved in cell-cell adhesion	intestinal barrier
F11r	Mm00554113_m1	F11 receptor	cell adhesion	intestinal barrier
Fut2	Mm00490152_s1	fucosyltransferase 2	Involved in protein glycosylation	intestinal barrier
Marveld2	Mm01282909_m1	MARVEL (membrane-associating) domain containing 2	membrane protein found at the tight junctions between epithelial cells	intestinal barrier
Muc1	Mm00449604_m1	mucin 1, transmembrane	mucine	intestinal barrier
Muc13	Mm00495397_m1	mucin 13	mucine	intestinal barrier
Muc2	Mm01276696_m1	mucin 2	mucine	intestinal barrier
Muc4	Mm00466886_m1	mucin 4	mucine	intestinal barrier
Ocln	Mm00500912_m1	occludin	cell adhesion	intestinal barrier
Retnlb	Mm00445845_m1	resistin like beta	mucus formation	intestinal barrier
Tff3	Mm00495590_m1	trefoil factor 3, intestinal	regulation of glucose metabolic process. Localizes to the secretory granule	intestinal barrier
Tgfbi	Mm01337605_m1	transforming growth factor, beta induced	cell adhesion	intestinal barrier
Tjp1	Mm00493699_m1	tight junction protein 1 (ZO1)	cell adhesion	intestinal barrier
Tjp2	Mm00495620_m1	tight junction protein 2 (ZO2)	cell adhesion	intestinal barrier
Abca7	Mm00497010_m1	ATP-binding cassette, sub-family A (ABC1), member 7	transport various molecules across extra- and intracellular membranes	lipid synthesis, metabolism
Abcd1	Mm00431749_m1	ATP-binding cassette, sub-family D (ALD), member 1	involved in peroxisomal import of fatty acids and/or fatty acyl-CoAs in the organelle	lipid synthesis, metabolism
Abcg8	Mm00445980_m1	ATP binding cassette subfamily G member 8	transport various molecules across extra- and intracellular membranes	lipid synthesis, metabolism
Adh1	Mm00507711_m1	alcohol dehydrogenase 1 (class I)		lipid synthesis, metabolism
Angptl4	Mm00480431_m1	angiopoietin-like 4	inhibits the enzymes lipoprotein lipase and pancreatic lipase	lipid synthesis, metabolism
Hpgd	Mm00515121_m1	hydroxyprostaglandin dehydrogenase 15	Exhibits 15-hydroxyprostaglandin dehydrogenase (NAD+) activity	lipid synthesis, metabolism
Insig1	Mm00463389_m1	insulin induced gene 1	negative regulation of fat cell differentiation; and negative regulation of lipid biosynthetic process	lipid synthesis, metabolism
Lrp6	Mm00999795_m1	low density lipoprotein receptor-related protein 6		lipid synthesis, metabolism
Pparg	Mm00440940_m1	peroxisome proliferator activated receptor gamma	DNA-binding transcription activator activity	lipid synthesis, metabolism
Aldh18a1	Mm00444767_m1	aldehyde dehydrogenase 18 family, member A1	Predicted to be involved in alpha-amino acid metabolic process	metabolism
Aldh3a2	Mm00839320_m1	aldehyde dehydrogenase family 3, subfamily A2		metabolism
Aldh9a1	Mm00480240_m1	aldehyde dehydrogenase 9, subfamily A1	oxidoreductase	metabolism
Ndst1	Mm00447005_m1	N-deacetylase/N-sulfotransferase (heparan glucosaminyl) 1	Exhibits deacetylase activity and sulfotransferase activity	metabolism
St3gal1	Mm00501493_m1	ST3 beta-galactoside alpha-2,3-sialyltransferase 1	protein glycosylation and protein phosphorylation	metabolism
Sulf2	Mm01248029_m1	sulfatase 2	N-acetylglucosamine-6-sulfatase activity	metabolism
Cat	Mm00437992_m1	catalase	catalase activity	oxidative stress
Duox2	Mm01326247_m1	dual oxidase 2	Generates hydrogen peroxide	oxidative stress
Duoxa2	Mm00470560_m1	dual oxidase maturation factor 2	Duox activator	oxidative stress
Hif1a	Mm00468869_m1	hypoxia inducible factor 1, alpha subunit	hypoxia inducible factor	oxidative stress
Hif3a	Mm00469375_m1	hypoxia inducible factor 3, alpha subunit	hypoxia inducible factor	oxidative stress
Nos2	Mm00440502_m1	nitric oxide synthase 2, inducible	nitric oxide synthase	oxidative stress
Nox1	Mm00549170_m1	NADPH oxidase 1	NADPH oxidase	oxidative stress
Noxa1	Mm00549172_m1	NADPH oxidase activator 1	NADPH oxidase activator	oxidative stress
Rdh7	Mm00489956_g1	retinol dehydrogenase 7	oxidation-reduction process	oxidative stress
Sod2	Mm01313000_m1	superoxide dismutase 2, mitochondrial	superoxide dismutase	oxidative stress
Sod3	Mm01213380_s1	superoxide dismutase 3, extracellular	superoxide dismutase	oxidative stress
Sord	Mm00455377_g1	sorbitol dehydrogenase	sorbitol metabolic process	oxidative stress
Txnip	Mm01265659_g1	thioredoxin interacting protein	thioredoxin-binding protein that is a member of the alpha arrestin protein family	oxidative stress
Myd88	Mm00440338_m1	myeloid differentiation primary response gene 88	Exhibits Toll-like receptor binding activity	pattern recognition
Naip1	Mm00657763_gH	NLR family, apoptosis inhibitory protein 1	Exhibits cysteine-type endopeptidase inhibitor activity involved in apoptotic process	pattern recognition
Naip5	Mm00783826_s1	NLR family, apoptosis inhibitory protein 5	Exhibits ATP binding activity.	pattern recognition
Nod1	Mm00805062_m1	nucleotide-binding oligomerization domain containing 1	regulation of cytokine production	pattern recognition
Nod2	Mm00467543_m1	nucleotide-binding oligomerization domain containing 2	regulation of cytokine production	pattern recognition
Tlr4	Mm00445273_m1	toll-like receptor 4	toll-like receptor	pattern recognition
Tlr5	Mm00546288_s1	toll-like receptor 5	toll-like receptor	pattern recognition
Tlr9	Mm00446193_m1	toll-like receptor 9	toll-like receptor	pattern recognition
Actb	Mm00607939_s1	actin, beta	Reference gene	Reference gene
Gapdh	Mm99999915_g1	glyceraldehyde-3-phosphate dehydrogenase	Reference gene	Reference gene
Gusb	Mm00446953_m1	glucuronidase, beta	Reference gene	Reference gene
Tbp	Mm00446973_m1	TATA box binding protein	reference gene	reference gene
Ubc	Mm01201237_m1	ubiquitin C	reference gene	reference gene

## Sheet: Sup Table3 colon
		Supplemental Table 3. TaqMan® OpenArray® Real-Time PCR Custom Assays Format of the colon
Gene	Assay ID	Name	Information	Function
Abca1	Mm00442646_m1	ATP-binding cassette, sub-family A (ABC1), member 1	transporter of cellular cholesterol; role in cholesterol and phospholipid homeostasis	detoxication
Abcb1a	Mm00440761_m1	ATP-binding cassette, sub-family B (MDR/TAP), member 1A	ATP-binding cassette (ABC) multiple drug transporter P-glycoprotein	detoxication
Abcb1b	Mm01324115_m1	ATP-binding cassette, sub-family B (MDR/TAP), member 1B	ATP-binding cassette (ABC) protein superfamily; may play a role in drug disposition	detoxication
Abcc1	Mm00456156_m1	ATP-binding cassette, sub-family C (CFTR/MRP), member 1	ATP-binding cassette (ABC) protein superfamily;Mediates export of organic anions and drugs	detoxication
Abcc3	Mm00551550_m1	ATP-binding cassette, sub-family C (CFTR/MRP), member 3	ATP-binding cassette (ABC) protein superfamily;inducible transporter in the biliary and intestinal excretion of organic anions	detoxication
Actb	Mm00607939_s1	actin, beta	Reference gene	refrence gene
Adipoq	Mm00456425_m1	adiponectin, C1Q and collagen domain containing	involved in the control of fat metabolism and insulin sensitivity	cellular signalling
Aim2	Mm01295719_m1	absent in melanoma 2	Tumor suppressor which may act by repressing NF-kappa-B transcriptional activity.	cell proliferation and differenciation
Alox5	Mm01182749_m1	arachidonate 5-lipoxygenase	member of the lipoxygenase gene family and plays a dual role in the synthesis of leukotrienes from arachidonic acid; may play a role in inflammation	lipid synthesis, metabolism
Ang4	Mm01315577_s1	angiogenin, ribonuclease A family, member 4	antimicrobial peptides	antimicrobial peptides
Ano1	Mm00724407_m1	anoctamin 1, calcium activated chloride channel	Chloride channels of anion-selective channels	transporter
Ano5	Mm00624629_m1	anoctamin 5	calcium activated chloride channel	transporter
Ano6	Mm00614693_m1	anoctamin 6	Small-conductance calcium-activated nonselective cation (SCAN) channel	transporter
Areg	Mm01354339_m1	amphiregulin	Ligand of the EGF receptor/EGFR. Autocrine growth factor.	growth factor
Arntl	Mm00500226_m1	aryl hydrocarbon receptor nuclear translocator-like	Transcriptional activator which forms a core component of the circadian clock and metabolism	cellular signalling
Axin2	Mm00443610_m1	axin2	Inhibitor of the Wnt signaling pathway. Down-regulates beta-catenin.	cell proliferation and differenciation
B4galnt2	Mm00484661_m1	beta-1,4-N-acetyl-galactosaminyl transferase 2	involved in the synthesis of the Sd(a) antigen , a carbohydrate determinant .	intestinal barrier
B4galt1	Mm00480752_m1	UDP-Gal:betaGlcNAc beta 1,4- galactosyltransferase, polypeptide 1	responsible for the synthesis of complex-type N-linked oligosaccharides in many glycoproteins	intestinal barrier
Best2	Mm00520372_m1	bestrophin 2	Forms calcium-sensitive chloride channels. Permeable to bicarbonate.	transporter
Bmp5	Mm00432091_m1	bone morphogenetic protein 5	part of the transforming growth factor-beta superfamily. The superfamily includes large families of growth and differentiation factors	growth factor
Bmpr1b	Mm00432117_m1	bone morphogenetic protein receptor, type 1B	receptor family of transmembrane serine/threonine kinases. The ligands of this receptor are BMPs, which are members of the TGF-beta superfamily.	growth factor
Brinp3	Mm00463491_m1	bone morphogenetic protein/retinoic acid inducible neural specific 3	receptor family of transmembrane serine/threonine kinases. The ligands of this receptor are BMPs, which are members of the TGF-beta superfamily.	growth factor
C1galt1	Mm01167001_m1	core 1 synthase, glycoprotein-N-acetylgalactosamine 3-beta-galactosyltransferase, 1	generation of precursor for many extended O-glycans in glycoproteins. Plays a central role in many processes	cellular signalling
Ccbl1	Mm00549584_m1	cysteine conjugate-beta lyase 1	Metabolizes the cysteine conjugates of certain halogenated alkenes and alkanes to form reactive metabolites	detoxication
Ccbl2	Mm00620553_m1	cysteine conjugate-beta lyase 2	May catalyze the beta-elimination of S-conjugates and Se-conjugates	detoxication
Ccl19	Mm00839967_g1	chemokine (C-C motif) ligand 19	inflammatory and immunological responses	inflammatory and immunological responses
Ccl6	Mm01302419_m1	chemokine (C-C motif) ligand 6	inflammatory and immunological responses	inflammatory and immunological responses
Ccl8	Mm01297183_m1	chemokine (C-C motif) ligand 8	inflammatory and immunological responses	inflammatory and immunological responses
Ccl9	Mm00441260_m1	chemokine (C-C motif) ligand 9	inflammatory and immunological responses	inflammatory and immunological responses
Ccna2	Mm00438063_m1	cyclin A2	cellular cycle	cell proliferation and differenciation
Ccnd2	Mm00438070_m1	cyclin D2	cellular cycle	cell proliferation and differenciation
Ccnd3	Mm01612362_m1	cyclin D3	cellular cycle	cell proliferation and differenciation
Ccndbp1	Mm00487558_m1	cyclin D-type binding-protein 1	cellular cycle	cell proliferation and differenciation
Ccne1	Mm01266311_m1	cyclin E1	cellular cycle	cell proliferation and differenciation
Cd28	Mm00483137_m1	CD28 antigen	essential for T-cell proliferation and survival, cytokine production, and T-helper type-2 development	inflammatory and immunological responses
Cd40	Mm00441891_m1	CD40 antigen	member of the TNF-receptor superfamily	inflammatory and immunological responses
Cdc25a	Mm00483162_m1	cell division cycle 25A	cellular cycle	cell proliferation and differenciation
Cdc25b	Mm00499136_m1	cell division cycle 25B	cellular cycle	cell proliferation and differenciation
Cdk1	Mm00772472_m1	cyclin-dependent kinase 1	cellular cycle	cell proliferation and differenciation
Cebpa	Mm00514283_s1	CCAAT/enhancer binding protein (C/EBP), alpha	Transcription factor that coordinates cell proliferation arrest and the differentiation	cell proliferation and differenciation
Cftr	Mm00445197_m1	cystic fibrosis transmembrane conductance regulator	transport of chloride ions. May regulate bicarbonate secretion and salvage in epithelial cells	transporter
Chkb	Mm04213225_s1	choline kinase beta	key role in phospholipid biosynthesis	lipid synthesis, metabolism
Ciita	Mm00482914_m1	class II transactivator	Essential for transcriptional activity of the HLA class II promoter	inflammatory and immunological responses
Clca1	Mm01320697_m1	chloride channel calcium activated 1	anion channel	transporter
Clca2	Mm00724513_m1	chloride channel calcium activated 2	chloride channel calcium activated 2	transporter
Clca4a	Mm01614382_m1	chloride channel calcium activated 4A	anion channel	transporter
Clcn2	Mm00438245_m1	chloride channel 2	chloride channel 2	transporter
Clcn5	Mm00443851_m1	chloride channel 5	chloride channel 5	transporter
Cldn23	Mm00510971_s1	claudin 23	cell adhesion	intestinal barrier
Cldn3	Mm00515499_s1	claudin 3	cell adhesion	intestinal barrier
Cldn4	Mm00515514_s1	claudin 4	cell adhesion	intestinal barrier
Cldn5	Mm00727012_s1	claudin 5	cell adhesion	intestinal barrier
Cldn8	Mm00516972_s1	claudin 8	cell adhesion	intestinal barrier
Cox6b2	Mm01333764_g1	cytochrome c oxidase subunit VIb polypeptide 2	oxidase	inflammatory and immunological responses
Cxcl1	Mm04207460_m1	chemokine (C-X-C motif) ligand 1	chemokine	inflammatory and immunological responses
Cxcl15	Mm00441263_m1	chemokine (C-X-C motif) ligand 15	chemokine	inflammatory and immunological responses
Cyp26b1	Mm00558507_m1	cytochrome P450, family 26, subfamily b, polypeptide 1	cytochrome	detoxication
Cyp2c55	Mm00472168_m1	cytochrome P450, family 2, subfamily c, polypeptide 55	cytochrome	detoxication
Cyp2d26	Mm00472520_m1	cytochrome P450, family 2, subfamily d, polypeptide 26	cytochrome	detoxication
Cyp2d34	Mm00661938_m1	cytochrome P450, family 2, subfamily d, polypeptide 34	cytochrome	detoxication
Cyp3a13	Mm00484110_m1	cytochrome P450, family 3, subfamily a, polypeptide 13	cytochrome	detoxication
Cyp4b1	Mm00484138_m1	cytochrome P450, family 4, subfamily b, polypeptide 1	cytochrome	detoxication
Cyp4f14	Mm00491623_m1	cytochrome P450, family 4, subfamily f, polypeptide 14	cytochrome	detoxication
Defa-rs1	Mm00655850_m1	defensin, alpha, related sequence 1	antimicrobial peptides	antimicrobial peptides
Defb1	Mm00432803_m1	defensin beta 1	antimicrobial peptides	antimicrobial peptides
Defb2	Mm00657074_m1	defensin beta 2	antimicrobial peptides	antimicrobial peptides
Defb3	Mm04214158_s1	defensin beta 3	antimicrobial peptides	antimicrobial peptides
Defb8	Mm00838330_m1	defensin beta 8	antimicrobial peptides	antimicrobial peptides
Duox2	Mm01326247_m1	dual oxidase 2	Generates hydrogen peroxide	oxidative stress
Duoxa2	Mm00470560_m1	dual oxidase maturation factor 2	Duox activator	oxidative stress
Dusp3	Mm00459216_m1	dual specificity phosphatase 3 (vaccinia virus phosphatase VH1-related)	negatively regulate members of the mitogen-activated protein (MAP) kinase superfamily (MAPK/ERK, SAPK/JNK, p38), which are associated with cellular proliferation and differentiation	cellular signalling
Dusp6	Mm00518185_m1	dual specificity phosphatase 6	negatively regulate members of the mitogen-activated protein (MAP) kinase superfamily (MAPK/ERK, SAPK/JNK, p38), which are associated with cellular proliferation and differentiation	cellular signalling
Egfr	Mm00433023_m1	epidermal growth factor receptor	epidermal growth factor receptor	growth factor
Egln3	Mm00472200_m1	egl-9 family hypoxia-inducible factor 3	Cellular oxygen sensor	oxidative stress
Egr1	Mm00656724_m1	early growth response 1	transcriptional regulator. The products of target genes it activates are required for differentitation and mitogenesis.	growth factor
Ephx1	Mm00468752_m1	epoxide hydrolase 1, microsomal	biotransformation enzyme	detoxication
Fcgbp	Mm01175503_m1	Fc fragment of IgG binding protein	Fc fragment of IgG binding protein	inflammatory and immunological responses
Fgf11	Mm00679875_m1	fibroblast growth factor 11	fibroblast growth factor 11	growth factor
Fhl1	Mm04204611_g1	four and a half LIM domains 1		cellular signalling
Fos	Mm00487425_m1	FBJ osteosarcoma oncogene	regulators of cell proliferation, differentiation, and transformation	cell proliferation and differenciation
Foxp3	Mm00475162_m1	forkhead box P3	Transcriptional regulatorcrucial for the development and inhibitory function of regulatory T-cells	inflammatory and immunological responses
Fpr2	Mm00484464_s1	formyl peptide receptor 2	involved in antibacterial host defence and inflammation.	intestinal barrier
Fpr3	Mm01962454_s1	formyl peptide receptor 3	involved in antibacterial host defence and inflammation.	intestinal barrier
Fut2	Mm00490152_s1	fucosyltransferase 2	L-fucosyltransferase enzyme	intestinal barrier
Fut8	Mm00489795_m1	fucosyltransferase 8	L-fucosyltransferase enzyme	intestinal barrier
Gadd45b	Mm00435123_m1	Fos	DNA-damage-	DNA-damage
Gadd45g	Mm01352550_g1	growth arrest and DNA-damage-inducible 45 gamma	DNA-damage-	DNA-damage
Gapdh	Mm99999915_g1	glyceraldehyde-3-phosphate dehydrogenase	Reference gene	reference gene
Gata3	Mm00484683_m1	GATA binding protein 3	Transcriptional activator which binds to the enhancer of the T-cell receptor alpha and delta genes	inflammatory and immunological responses
Gpx1	Mm00656767_g1	glutathione peroxidase 1	glutathione peroxidase	detoxication
Gpx3	Mm00492427_m1	glutathione peroxidase 3	glutathione peroxidase	detoxication
Gsta4	Mm00494803_m1	glutathione S-transferase, alpha 4	glutathione transferase	detoxication
Gstk1	Mm00504022_m1	glutathione S-transferase kappa 1	glutathione transferase	detoxication
Gstm3	Mm00833923_m1	;glutathione S-transferase, mu 3	glutathione transferase	detoxication
Gstm5	Mm00515890_m1	glutathione S-transferase, mu 5	glutathione transferase	detoxication
Gstp1	Mm04213618_gH	glutathione S-transferase, pi 1	glutathione transferase	detoxication
Gstt1	Mm00492506_m1	glutathione S-transferase, theta 1	glutathione transferase	detoxication
Gusb	Mm00446953_m1	glucuronidase, beta	glucuronidase,	detoxication
Hdac7	Mm00469527_m1	histone deacetylase 7	histone deacetylation	cell proliferation and differenciation
Hif1a	Mm00468869_m1	hypoxia inducible factor 1, alpha subunit	hypoxia inducible factor	oxidative stress
Hif3a	Mm00469375_m1	hypoxia inducible factor 3, alpha subunit	hypoxia inducible factor	oxidative stress
Hspa8	Mm01731394_gH	heat shock protein 8	heat shock protein	DNA-damage
Hspbp1	Mm00481069_m1	HSPA (heat shock 70kDa) binding protein, cytoplasmic cochaperone 1	heat shock protein	DNA-damage
Ifi44	Mm00505670_m1	interferon-induced protein 44	cytokine	inflammatory and immunological responses
Ifng	Mm99999071_m1	interferon gamma	cytokine	inflammatory and immunological responses
Il10	Mm01288386_m1	interleukin 10	cytokine	inflammatory and immunological responses
Il12a	Mm00434169_m1	interleukin 12a	cytokine	inflammatory and immunological responses
Il12b	Mm01288989_m1	interleukin 12b	cytokine	inflammatory and immunological responses
Il13	Mm00434204_m1	interleukin 13	cytokine	inflammatory and immunological responses
Il17d	Mm01313472_m1	interleukin 17D	cytokine	inflammatory and immunological responses
Il17f	Mm00521423_m1	interleukin 17F	cytokine	inflammatory and immunological responses
Il18	Mm00434226_m1	;interleukin 18	cytokine	inflammatory and immunological responses
Il18bp	Mm00456733_m1	interleukin 18 binding protein	cytokine	inflammatory and immunological responses
Il1b	Mm01336189_m1	interleukin 1 beta	cytokine	inflammatory and immunological responses
Il1rn	Mm01337566_m1	interleukin 1 receptor antagonist	cytokine	inflammatory and immunological responses
Il22	Mm00444241_m1	interleukin 22;interleukin 10-related T cell-derived inducible factor beta	cytokine	inflammatory and immunological responses
Il23a	Mm00518984_m1	interleukin 23, alpha subunit p19	cytokine	inflammatory and immunological responses
Il3ra	Mm00434273_m1	interleukin 3 receptor, alpha chain	cytokine	inflammatory and immunological responses
Il4ra	Mm00439634_m1	interleukin 4 receptor, alpha	cytokine	inflammatory and immunological responses
Il6	Mm00446190_m1	mCG11634 Celera Annotation;interleukin 6	cytokine	inflammatory and immunological responses
Irf1	Mm01288580_m1	interferon regulatory factor 1	cytokine	inflammatory and immunological responses
Irf7	Mm00516788_m1	interferon regulatory factor 7	cytokine	inflammatory and immunological responses
Irf8	Mm00492567_m1	interferon regulatory factor 8	cytokine	inflammatory and immunological responses
Itga5	Mm00439797_m1	integrin alpha 5 (fibronectin receptor alpha)	cytokine	inflammatory and immunological responses
Itgal	Mm00801807_m1	integrin alpha L	cytokine	inflammatory and immunological responses
Jun	Mm00495062_s1	jun proto-oncogene	regulators of cell proliferation, differentiation, and transformation	cell proliferation and differenciation
Kit	Mm00445212_m1	kit oncogene	regulators of cell proliferation, differentiation, and transformation	cell proliferation and differenciation
Klf5	Mm00456521_m1	Kruppel-like factor 5	regulators of cell proliferation, differentiation, and transformation	cell proliferation and differenciation
Klrg1	Mm00516879_m1	killer cell lectin-like receptor subfamily G, member 1	Plays an inhibitory role on natural killer (NK) cells and T-cell functions	inflammatory and immunological responses
Lbp	Mm00493139_m1	lipopolysaccharide binding protein	microbial recognition	inflammatory and immunological responses
Lifr	Mm00442940_m1	leukemia inhibitory factor receptor	cytokine receptor	inflammatory and immunological responses
Ltb	Mm00434774_g1	lymphotoxin B	cytokine receptor	inflammatory and immunological responses
Ly86	Mm00440240_m1	lymphocyte antigen 86	antigen	inflammatory and immunological responses
Map2k6	Mm00803694_m1	;mitogen-activated protein kinase kinase 6	map kinase	cellular signalling
Marveld2	Mm01282909_m1	MARVEL (membrane-associating) domain containing 2	membrane protein found at the tight junctions between epithelial cells	intestinal barrier
Mcoln2	Mm00509849_m1	mucolipin 2	cation channel proteins	transporter
Mep1a	Mm00484970_m1	meprin 1 alpha	mettalopeptidase	detoxication
Mki67	Mm01278617_m1	antigen identified by monoclonal antibody Ki 67	cell proliferation	cell proliferation and differenciation
Mrc1	Mm00485148_m1	mannose receptor, C type 1	membrane receptor that mediates the endocytosis of glycoproteins by macrophages	inflammatory and immunological responses
Msi1	Mm01203522_m1	musashi RNA-binding protein 1	stem cell marker	cell proliferation and differenciation
Muc1	Mm00449604_m1	mucin 1, transmembrane	mucine	intestinal barrier
Muc13	Mm00495397_m1	mucin 13	mucine	intestinal barrier
Muc2	Mm01276696_m1	mucin 2	mucine	intestinal barrier
Muc20	Mm00524818_m1	mucin 20	mucine	intestinal barrier
Muc3	Mm01207064_m1	mucin 3, intestinal	mucine	intestinal barrier
Muc4	Mm00466886_m1	mucin 4	mucine	intestinal barrier
Myc	Mm00487804_m1	myelocytomatosis oncogene	oncogene	cell proliferation and differenciation
Nfe2l2	Mm00477784_m1	nuclear factor, erythroid derived 2, like 2	transcription factor that regulates genes which contain antioxidant response elements (ARE) in their promoters;	oxidative stress
Nfe2l3	Mm00477788_m1	nuclear factor, erythroid derived 2, like 3	transcription factor that regulates genes which contain antioxidant response elements (ARE) in their promoters;	oxidative stress
Nlrp1b	Mm01241387_m1	NLR family, pyrin domain containing 1B	inflammasome component	inflammasome
Nlrp2	Mm00624616_m1	NLR family, pyrin domain containing 2	inflammasome component	inflammasome
Nlrp3	Mm00840904_m1	NLR family, pyrin domain containing 3	inflammasome component	inflammasome
Nlrp6	Mm00460229_m1	NLR family, pyrin domain containing 6	inflammasome component	inflammasome
Nos2	Mm00440502_m1	nitric oxide synthase 2, inducible	nitric oxide synthase	oxidative stress
Nos3	Mm00435217_m1	nitric oxide synthase 3, endothelial cell	nitric oxide synthase	oxidative stress
Nox1	Mm00549170_m1	NADPH oxidase 1	NADPH oxidase	oxidative stress
Noxa1	Mm00549172_m1	NADPH oxidase activator 1	NADPH oxidase activator	oxidative stress
Npas2	Mm00500848_m1	neuronal PAS domain protein 2	Transcriptional activator which forms a core component of the circadian clock	cellular signalling
Nqo1	Mm01253561_m1	NAD(P)H dehydrogenase, quinone 1	NAD(P)H dehydrogenase	detoxication
Nqo2	Mm01332867_m1	NAD(P)H dehydrogenase, quinone 2	NAD(P)H dehydrogenase	detoxication
Oas2	Mm00460961_m1	2'-5' oligoadenylate synthetase 2	Interferon-induced, dsRNA-activated antiviral enzyme which plays a critical role in cellular innate antiviral response	inflammatory and immunological responses
Olfm4	Mm01320260_m1	olfactomedin 4	antiapoptotic factor that promotes tumor growth	cell proliferation and differenciation
Pigr	Mm00465049_m1	polymeric immunoglobulin receptor	polymeric immunoglobulin receptor	inflammatory and immunological responses
Pla2g10	Mm01344436_g1	phospholipase A2, group X	phospholipase	antimicrobial peptides
Pla2g12a	Mm00458226_m1	phospholipase A2, group XIIA	phospholipase	antimicrobial peptides
Pla2g2a	Mm00448160_m1	phospholipase A2, group IIA (platelets, synovial fluid)	phospholipase	antimicrobial peptides
Pla2g3	Mm01191142_m1	phospholipase A2, group III	phospholipase	antimicrobial peptides
Pla2g4c	Mm01195718_m1	phospholipase A2, group IVC (cytosolic, calcium-independent)	phospholipase	antimicrobial peptides
Pnpt1	Mm00466286_m1	polyribonucleotide nucleotidyltransferase 1	RNA-binding protein implicated in numerous RNA metabolic processes.	cellular signalling
Ppif	Mm00506384_m1	peptidylprolyl isomerase F (cyclophilin F)	accelerate the folding of proteins	cellular signalling
Prf1	Mm00812512_m1	perforin 1 (pore forming protein)	Plays a key role in secretory granule-dependent cell death, and in defense against virus-infected or neoplastic cells.	antimicrobial peptides
Ptgs1	Mm00477214_m1	prostaglandin-endoperoxide synthase 1	prostaglandin synthesis	lipid synthesis, metabolism
Ptgs2	Mm00478374_m1	prostaglandin-endoperoxide synthase 2	prostaglandin synthesis	lipid synthesis, metabolism
Rcan1	Mm00627762_m1	regulator of calcineurin 1	Inhibits calcineurin-dependent transcriptional responses	cellular signalling
Reg3b	Mm00440616_g1	regenerating islet-derived 3 beta	antimicrobial peptides	antimicrobial peptides
Reg3g	Mm00441127_m1	regenerating islet-derived 3 gamma	antimicrobial peptides	antimicrobial peptides
Reg4	Mm00471115_m1	regenerating islet-derived family, member 4	antimicrobial peptides	antimicrobial peptides
Retnlb	Mm00445845_m1	resistin like beta	mucus formation	intestinal barrier
Rorc	Mm01261022_m1	RAR-related orphan receptor gamma	Related Orphan Receptor	cellular signalling
Rplp1	Mm02601846_g1	ribosomal protein, large, P1	Plays an important role in the elongation step of protein synthesis.	cellular signalling
S100a8	Mm01220132_g1	S100 calcium binding protein A8 (calgranulin A)	antimicrobial peptides	antimicrobial peptides
S100a9	Mm00656925_m1	S100 calcium binding protein A9 (calgranulin B)	antimicrobial peptides	antimicrobial peptides
Saa3	Mm00441203_m1	serum amyloid A 3	antimicrobial peptides	antimicrobial peptides
Scnn1a	Mm00803386_m1	sodium channel, nonvoltage-gated 1 alpha	sodium channel	transporter
Selm	Mm00459806_m1	selenoprotein M	May function as a thiol-disulfide oxidoreductase	detoxication
Sgms1	Mm00522643_m1	sphingomyelin synthase 1	sphingomyelin synthesis	lipid synthesis, metabolism
Sgms2	Mm00512327_m1	sphingomyelin synthase 2	sphingomyelin synthesis	lipid synthesis, metabolism
Slc10a3	Mm04210162_g1	solute carrier family 10 (sodium/bile acid cotransporter family), member 3;predicted gene, 38419	anion channel	transporter
Slc19a1	Mm00446220_m1	solute carrier family 19 (folate transporter), member 1	anion channel	transporter
Slc22a1	Mm00456303_m1	solute carrier family 22 (organic cation transporter), member 1	anion channel	transporter
Slc22a4	Mm00457739_m1	solute carrier family 22 (organic cation transporter), member 4	anion channel	transporter
Slc12a2	Mm01265951_m1	solute carrier family 12, member 2	anion channel	transporter
Slc15a1	Mm04209483_m1	solute carrier family 15 (oligopeptide transporter), member 1	anion channel	transporter
Slc26a3	Mm00445313_m1	solute carrier family 26, member 3	anion channel	transporter
Slc4a2	Mm00436617_m1	solute carrier family 4 (anion exchanger), member 2	anion channel	transporter
Slc9a2	Mm01237129_m1	solute carrier family 9 (sodium/hydrogen exchanger), member 2	anion channel	transporter
Slpi	Mm00441530_g1	secretory leukocyte peptidase inhibitor	This gene encodes a secreted inhibitor which protects epithelial tissues from serine proteases	intestinal barrier
Sod2	Mm01313000_m1	superoxide dismutase 2, mitochondrial	superoxide dismutase	oxidative stress
Sod3	Mm01213380_s1	superoxide dismutase 3, extracellular	superoxide dismutase	oxidative stress
Sult1a1	Mm00467072_m1	sulfotransferase family 1A, phenol-preferring, member 1	sulfotransferase	detoxication
Sult1b1	Mm01213937_m1	sulfotransferase family 1B, member 1	sulfotransferase	detoxication
Tbp	Mm00446973_m1	TATA box binding protein	reference gene	refrence gene
Tbx21	Mm00450960_m1	T-box 21	Th1 cell-specific transcription factor	inflammatory and immunological responses
Tff3	Mm00495590_m1	trefoil factor 3, intestinal	mucus formation	intestinal barrier
Thpo	Mm00437040_m1	thrombopoietin	Lineage-specific cytokine affecting the proliferation and maturation	inflammatory and immunological responses
Tlr12	Mm01180204_s1	toll-like receptor 12	toll-like receptor	pattern recognition
Tlr4	Mm00445273_m1	toll-like receptor 4	toll-like receptor	pattern recognition
Tlr5	Mm00546288_s1	toll-like receptor 5	toll-like receptor	pattern recognition
Tlr7	Mm00446590_m1	toll-like receptor 7	toll-like receptor	pattern recognition
Tlr9	Mm00446193_m1	toll-like receptor 9	toll-like receptor	pattern recognition
Tnf	Mm00443258_m1	;tumor necrosis factor	cytokine	inflammatory and immunological responses
Tnfrsf4	Mm00442039_m1	tumor necrosis factor receptor superfamily, member 4	cytokine	inflammatory and immunological responses
Tnfsf13	Mm03809849_s1	tumor necrosis factor (ligand) superfamily, member 13	cytokine	inflammatory and immunological responses
Tnfsf18	Mm00839222_m1	tumor necrosis factor (ligand) superfamily, member 18	cytokine	inflammatory and immunological responses
Tslp	Mm01157588_m1	thymic stromal lymphopoietin	cytokine	inflammatory and immunological responses
Txnip	Mm01265659_g1	thioredoxin interacting protein	thioredoxin-binding protein that is a member of the alpha arrestin protein family	oxidative stress
Txnrd1	Mm00443675_m1	thioredoxin reductase 1	plays a role in selenium metabolism and protection against oxidative stress	oxidative stress
Ubc	Mm01201237_m1	ubiquitin C	reference gene	refrence gene
Wnt11	Mm00437327_g1	wingless-type MMTV integration site family, member 11	B-catenin pathway	cell proliferation and differenciation
Wnt16	Mm00446420_m1	wingless-type MMTV integration site family, member 16	B-catenin pathway	cell proliferation and differenciation
Wnt2b	Mm00437330_m1	wingless-type MMTV integration site family, member 2B	B-catenin pathway	cell proliferation and differenciation
Wnt5a	Mm00437347_m1	wingless-type MMTV integration site family, member 5A	B-catenin pathway	cell proliferation and differenciation
Wnt5b	Mm01183986_m1	wingless-type MMTV integration site family, member 5B	B-catenin pathway	cell proliferation and differenciation
Xbp1	Mm00457357_m1	X-box binding protein 1	transcription factor that regulates MHC class II genes by binding to a promoter element referred to as an X box	inflammasome
