# Supplementary material for: Symbioflor2® Escherichia coli Genotypes Enhance Ileal and Colonic Gene Expression Associated with Mucosal Defense in Gnotobiotic Mice
Source: Microorganisms. 2020 Apr 3;8(4):512. doi: 10.3390/microorganisms8040512 (PMC7232167; doi:10.3390/microorganisms8040512)
Supplement: Supplementary file 1 [file microorganisms-08-00512-s001.zip › Sup Table 4 ileum_V2.0 20200326.xlsx]

## Sheet: Sup Table 4-ileum
TargetName G1/2	p.adjust	function	TargetName G3/10	p.adjust	function	TargetName G4/9	p.adjust	function	TargetName G5	p.adjust	function	TargetName G6/7	p.adjust	function	TargetName G8	p.adjust	function	TargetName Symbioflor	p.adjust	function
Il17d	0.0131936	immune response	Ang4	0.0150522	anti-microbial peptide	Ang4	0.0102043	anti-microbial peptide	Duox2	0.0156869	oxidative stress	Duox2	0.0112049	oxidative stress	Duoxa2	0.0130724	oxidative stress	Duox2	0.0130724	oxidative stress
Reg3b	0.0131936	anti-microbial peptide	Duox2	0.0150522	oxidative stress	Duox2	0.0102043	oxidative stress	Duoxa2	0.0156869	oxidative stress	Duoxa2	0.0112049	oxidative stress	Eng	0.0130724	growth factor	Duoxa2	0.0130724	oxidative stress
Reg3g	0.0131936	anti-microbial peptide	Duoxa2	0.0150522	oxidative stress	Duoxa2	0.0102043	oxidative stress	Gstm2	0.0156869	detoxication	Ghr	0.0112049	growth factor	Nos2	0.0130724	oxidative stress	Ang4	0.0153626	anti-microbial peptide
Ugt1a1	0.0187378	detoxication	Gsta4	0.0174696	detoxication	Nqo1	0.0102043	detoxication	Reg3b	0.0156869	anti-microbial peptide	Gstm2	0.0112049	detoxication	Nox1	0.0130724	oxidative stress	Cd55	0.0204086	immune response
Il12a	0.0275681	immune response	Reg3b	0.0174696	anti-microbial peptide	Gsta4	0.0113579	detoxication	Ugt2b5	0.0156869	detoxication	Nox1	0.0112049	oxidative stress	Reg3b	0.0130724	anti-microbial peptide	Cyp2c55	0.0204086	detoxication
Gsta4	0.029596	detoxication	Reg3g	0.0174696	anti-microbial peptide	Cyp2c55	0.0130724	detoxication	Cd55	0.0179231	immune response	Rdh7	0.0112049	immune response	Rorc	0.0130724	immune response	Fut2	0.0261449	intestinal barrier
Gstm2	0.029596	detoxication	Nos2	0.0174696	oxidative stress	Aqp3	0.018296	transport	Ang4	0.018296	anti-microbial peptide	Rorc	0.0112049	immune response	Gstm2	0.0153626	detoxication	B3gnt7	0.0388824	intestinal barrier
Gstp1	0.029596	detoxication	Aqp3	0.0174696	transport	Lgr5	0.018296	cell proliferation and differenciation	Rorc	0.018296	immune response	Ang4	0.0146368	anti-microbial peptide	Il18	0.0197771	immune response	Gstm6	0.0488824	detoxication
Il18	0.029596	immune response	Slc2a5	0.0174696	transport	B3gnt7	0.0241174	intestinal barrier	Nos2	0.0197771	oxidative stress	Cd55	0.0146368	immune response	Slc12a2	0.0197771	transport	Gstp1	0.0488824	detoxication
Lbp	0.029596	immune response	Nqo2	0.0174696	detoxication	Nqo2	0.0241174	detoxication	Slc5a4b	0.0197771	transport	Eng	0.0146368	growth factor	Il17d	0.0311401	immune response
Cyp2c55	0.042841	detoxication	Sprr1a	0.0174696	cell proliferation and differenciation	Ugt2b5	0.0241174	detoxication	Nox1	0.0204071	oxidative stress	Pparg	0.0152132	lipid synthesis, metabolism	Lgr5	0.0311401	cell proliferation and differenciation
Eng	0.042841	growth factor	Egfr	0.0174696	growth factor	Ghr	0.0271765	growth factor	Nqo1	0.0204071	detoxication	Ugt2b5	0.0152132	detoxication	Rdh7	0.0311401	oxidative stress
Aqp3	0.0450409	transport	S100a6	0.0174696	anti-microbial peptide	Gstm2	0.0311401	detoxication	Ugt2b36	0.0204071	detoxication	Ugt2b36	0.0152132	detoxication	Reg3g	0.0311401	anti-microbial peptide
			Cyp2c55	0.0174696	detoxication	alpi	0.0311401	intestinal barrier	Eng	0.0252353	growth factor	Slc12a2	0.0189494	transport	Ugt2b5	0.0311401	detoxication
			Cxcl10	0.0174696	immune response	Il4ra	0.0340633	immune response	Rdh7	0.0291939	oxidative stress	Nqo1	0.0220809	detoxication	Il2rb	0.0340633	immune response
			Gpx2	0.0174696	oxidative stress	Nab1	0.0340633	cellular signalling	Slc2a5	0.0291939	transport	Slc27a2	0.0220809	transport	Ripk3	0.0340633	immune response
			Naip1	0.0174696	pattern recognition	Pcna	0.0340633	cell proliferation and differenciation	Reg3g	0.0306569	anti-microbial peptide	B3gnt7	0.0259501	intestinal barrier	Stat1	0.0340633	cellular signalling
			Pcna	0.0174696	cell proliferation and differenciation	Slc12a2	0.0399539	transport	Slc12a2	0.0306569	transport	Fut2	0.0259501	intestinal barrier	Mif	0.0380513	immune response
			Pla2g2a	0.0174696	anti-microbial peptide	Sprr1a	0.0399539	cell proliferation and differenciation	Sod3	0.0306569	oxidative stress	Il17ra	0.0291971	immune response	Txnip	0.0380513	transport
			Reg4	0.0200196	anti-microbial peptide	Ugt2b36	0.0492373	detoxication	Tlr5	0.0306569	pattern recognition	Nod2	0.0291971	pattern recognition	Cldn4	0.0382957	intestinal barrier
			Retnlb	0.0200196	intestinal barrier	Gss	0.0492373	detoxication	Mif	0.0380513	immune response	Reg1	0.0291971	anti-microbial peptide	Ghr	0.0382957	growth factor
			Slc23a1	0.0200196	transport				Lgr5	0.0449558	cell proliferation and differenciation	Slc7a8	0.0363217	transport	Gsta4	0.0382957	detoxication
			Aqp1	0.0200196	transport				Ugt1a1	0.0449558	detoxication	Cldn4	0.036928	intestinal barrier	Il33	0.0382957	immune response
			Fgfbp1	0.0200196	cell proliferation and differenciation				B3gnt7	0.0458085	intestinal barrier	Gpx2	0.036928	oxidative stress	Lbp	0.0382957	immune response
			Gstm2	0.0200196	detoxication				Cldn4	0.0458085	intestinal barrier	Lbp	0.036928	immune response	Ugt2b36	0.0382957	detoxication
			Gstt1	0.0245279	detoxication				Nod2	0.0458085	pattern recognition	Nos2	0.036928	oxidative stress	Ddx5	0.0428531	cell proliferation and differenciation
			Nqo1	0.0245279	detoxication				Slc7a8	0.0458085	transport	Slc2a5	0.036928	transport	Igfbp3	0.0428531	cell proliferation and differenciation
			Rdh7	0.0285152	immune response				Slc27a2	0.0458085	transport	Slc5a4b	0.036928	transport	Il6	0.0428531	immune response
			Cyp4v3	0.0285152	detoxication				Fut2	0.0492373	intestinal barrier	Cyp2c55	0.041514	detoxication	Il6ra	0.0428531	immune response
			Il33	0.0285152	immune response							Il18	0.041514	immune response	Gpx2	0.0498443	detoxication
			Lgr5	0.0285152	cell proliferation and differenciation							Lgr5	0.041514	cell proliferation and differenciation	Nqo1	0.0498443	detoxication
			Sod2	0.0285152	oxidative stress							Txnip	0.041514	transport	Retnlb	0.0498443	intestinal barrier
			alpi	0.0340692	intestinal barrier							Clca4a	0.0470752	transport
			Ugt2b5	0.0340692	detoxication							Il1b	0.0470752	immune response
			Gss	0.0340692	detoxication							Slc25a11	0.0470752	transport
												Stat1	0.0470752	immune response
					Sup Table 4 List of genes whose expression in the ileum is statistically different from GF compared to each group of inoculated mice
					Differentially expressed genes from OpenArray data were obtained with non-parametric multiple comparison tests using false discovery rate (FDR)
				corrected p-values (the threshold for significance of differential expression was set to p < 0.05).
				Genes indicated in red are modulated in more than one group of mice
