# Supplementary material for: Symbioflor2® Escherichia coli Genotypes Enhance Ileal and Colonic Gene Expression Associated with Mucosal Defense in Gnotobiotic Mice
Source: Microorganisms. 2020 Apr 3;8(4):512. doi: 10.3390/microorganisms8040512 (PMC7232167; doi:10.3390/microorganisms8040512)
Supplement: Supplementary file 1 [file microorganisms-08-00512-s001.zip › Sup Table 5 colon_V2.0 20200326_corrected.xlsx]

## Sheet: Sup Table 5-colon
TargetName G1/2	p.adjust	function	TargetName G3/10	p.adjust	function	TargetName G4/9	p.adjust	function	TargetName G5	p.adjust	function	TargetName G6/7	p.adjust	function	TargetName G8	p.adjust	function	TargetName Symbioflor	p.adjust	function
Duoxa2	0.00812223	oxidative stress	Duoxa2	0.0235516	oxidative stress	Duoxa2	0.0179835	oxidative stress	Clca4a	0.00605892	transport	Duox2	0.00602817	oxidative stress	Duoxa2	0.00904225	oxidative stress	Duoxa2	0.00899173	oxidative stress
Tnfsf18	0.00812223	immune response	Arntl	0.0235516	cellular signalling	Duox2	0.0235468	oxidative stress	Duox2	0.00605892	oxidative stress	Duoxa2	0.00602817	oxidative stress	Clca4a	0.0126809	transport	Duox2	0.0107723	oxidative stress
Cyp3a13	0.00988356	detoxication	Ccl8	0.0250898	immune response	Il17d	0.0409882	immune response	Duoxa2	0.00605892	oxidative stress	Rorc	0.00602817	immune response	Cyp3a13	0.0126809	detoxication	Ccne1	0.0124288	cell proliferation and differenciation
Tlr4	0.00988356	pattern recognition	Cldn8	0.0250898	intestinal barrier	Itgal	0.0450494	immune response	Rorc	0.00605892	immune response	Ccne1	0.0185971	cell proliferation and differenciation	Nos2	0.0126809	oxidative stress	Cyp3a13	0.0298746	detoxication
Fhl1	0.0184426	cellular signalling	Hif1a	0.0250898	oxidative stress	Il6	0.0450494	immune response	Ccne1	0.00870485	cell proliferation and differenciation	Clca4a	0.0185971	transport	Txnip	0.0126809	transport	Hspa8	0.0298746	DNA-damage
Npas2	0.0263787	cellular signalling	Lifr	0.0250898	immune response	Tnf	0.0450494	immune response	Fgf11	0.00870485	growth factor	Ifi44	0.0185971	immune response	Duox2	0.0161536	transporter	Ifi44	0.0362429	immune response
Thpo	0.0235468	immune response	Muc20	0.028687	intestinal barrier				Txnip	0.00870485	transport	Tnfrsf4	0.0211148	immune response	Cd28	0.0168919	immune response	Nos2	0.0362429	oxidative stress
Arntl	0.034776	cellular signalling	Npas2	0.028687	cellular signalling				Il17d	0.00987447	immune response	Abcb1a	0.0214518	detoxication	Il1rn	0.0168919	immune response	pl2ga2	0.0416144	anti-microbial peptide
Dusp3	0.034776	oxidative stress	Nqo2	0.028687	detoxication				Abcb1a	0.00987447	detoxication	Cyp3a13	0.0214518	detoxication	Slc15a1	0.0168919	transport	clca4	0.0416144	transport
Foxp3	0.034776	immune response	Olfm4	0.0382004	cell proliferation and differenciation				Gstt1	0.00987447	detoxication	Gsta4	0.0214518	detoxication	Ccne1	0.017389	cell proliferation and differenciation	il17d	0.0461444	immune response
Fut2	0.04776	intestinal barrier	Retnlb	0.0382004	intestinal barrier				Cdc25b	0.0126809	immune response	Nfe2l3	0.0214518	oxidative stress	Gsta4	0.0188724	detoxication	Txnip	0.0461444	iIntestinal barrier
Nox1	0.04776	oxidative stress	S100a8	0.0382004	anti-microbial peptide				Il1rn	0.0239376	immune response	Il1rn	0.0236629	immune response	Sgms2	0.0188724	lipid metabolism
Saa3	0.04776	anti-microbial peptide	Tlr9	0.0382004	pattern recognition				Il12b	0.0339376	immune response	Txnip	0.0236629	transport	Fut2	0.019628	intestinal barrier
Duox2	0.0496072	oxidative stress	Tnfsf18	0.0390371	immune response				Oas2	0.0339376	intestinal barrier	Gstt1	0.0279073	detoxication	Egr1	0.0223401	growth factor
Il6	0.0496072	immune response	Gpx3	0.0390371	oxidative stress				Tlr9	0.0354679	pattern recognition	Gadd45b	0.0298482	DNA-damage	Rorc	0.0223401	immune response
Tnf	0.0496072	immune response	Fhl1	0.0401104	cellular signalling				Cyp3a13	0.0354679	detoxication	Hspbp1	0.0318745	DNA-damage	Itgal	0.0235516	immune response
			Fpr2	0.0454886	intestinal barrier				Fpr2	0.0354679	intestinal barrier	Tlr9	0.0337725	pattern recognition	Nfe2l3	0.028282	oxidative stress
			Cd28	0.0454886	immune response				Sod3	0.03716	oxidative stress	Sgms2	0.0377226	lipid metabolism	Hspa8	0.028687	DNA-damage
			Duox2	0.0454886	oxidative stress				Egr1	0.03716	growth factor	Cdc25b	0.0377226	cell proliferation and differenciation	Oas2	0.028687	intestinal barrier
			Il6	0.0456789	immune response				Hspa8	0.03716	DNA-damage	S100a8	0.0404278	anti-microbial peptide	Lifr	0.0382004	immune response
			Tnf	0.0456789	immune response				Ccndbp1	0.0450047	cell proliferation and differenciation	Abca1	0.0404278	detoxication	Abca1	0.0416093	detoxication
			thpo	0.0457945	immune response				Defb2	0.0450047	anti-microbial peptide	Sod3	0.0451104	oxidative stress	Map2k6	0.0416093	cell signaling
			Il17d	0.0490047	immune response				Defb8	0.0450047	anti-microbial peptide	Aim2	0.0451104	cell proliferation and differenciation	Mcoln2	0.0416093	transporter
			Clca4a	0.0490047	transport				Gsta4	0.0479918	detoxication	Slc22a4	0.0464043	transport	Il12b	0.0454886	immune response
									Nlrp2	0.0479918	inflammasome	Ccndbp1	0.0464043	cell proliferation and differenciation	Slc12a2	0.0454886	transport
									pl2ga2	0.0479918	anti-microbial peptide	pl2ga2	0.0498823	anti-microbial peptide	Ccndbp1	0.0489685	cell proliferation and differenciation
									Il6	0.0462547	immune response	il6	0.0498823	immune response	Cdc25b	0.0489685	cell proliferation and differenciation
												il17d	0.0498823	immune response	Hspbp1	0.049989	transporter
															pl2ga2	0.049989	anti-microbial peptide
			Sup Table 5 List of genes whose expression in the colon is statistically different from GF compared to each group of gnotobiotic mice
				Differentially expressed genes from OpenArray data were obtained with non-parametric multiple comparison tests using false discovery rate (FDR)
				corrected p-values (the threshold for significance of differential expression was set to p < 0.05).
				Genes indicated in red are modulated in more than one group of mice
